# Supplementary material for: Coinfection of Gynura bicolor with a New Strain of Vanilla Distortion Mosaic Virus and a Novel Maculavirus in China
Source: Viruses. 2025 Sep 24;17(10):1290. doi: 10.3390/v17101290 (PMC12567806; doi:10.3390/v17101290)
Supplement: Supplementary file 1 [file viruses-17-01290-s001.zip]

Archive with 1 entries (1 files):
- viruses-3838306-supplementary.pdf
